# Supplementary material for: Comparative analysis of Penicillium genomes reveals the absence of a specific genetic basis for biocontrol in Penicillium rubens strain 212
Source: Front Microbiol. 2023 Jan 13;13:1075327. doi: 10.3389/fmicb.2022.1075327 (PMC9880469; doi:10.3389/fmicb.2022.1075327)
Supplement: Supplementary file 1 [file Table_1.XLSX]

## Sheet: Hoja1
Supplementary Table S1. Quast analysis comparing different P. rubens and P. chrysogenum genomes using PO212 as reference genome.
Genome statistics	P2niaD18	PrWis	KF-25	HKF42	Biourge 1923	NCPC10086	v1.0	S27	PO212
Genome fraction (%)	97631	97585	92.91	98579	98503	97592	93154	99811	100
Duplication ratio	1007	1004	1001	1001	1001	1003	1002	1002	1
Largest alignment	1975271	1975648	710323	2059277	1629177	1942862	634120	1652201	3488928
Total aligned length	29324707	29212890	27742717	29440202	29395915	29197980	27833870	29812422	29823674
NG50	10455807	3988431	1552967	3031725	1629592	2847318	5340701	419508	1883990
NG90	5401029	3652229	244371	1271420	392182	900908	1912705	91321	385007
auNG	11154067	4518586	1533217	2999338	1634856	2770953	5051556	515228	1829575
NA50	584639	500896	184511	1018674	683424	473089	144533	370070	1883990
NA90	1937	5861	27477	106278	146701	3044	-	83188	385007
auNA	690631	676075	213207	990904	741745	648990	169918	461750	1829575
NGA50	613376	537953	184511	1027744	683424	531106	151032	370070	1883990
NGA90	120407	120245	29032	232098	168140	100216	25825	86162	385007
auNGA	753198	730483	213878	1043640	757514	702950	178562	462847	1829575
LG50	2	3	7	4	7	5	3	23	6
LG90	3	6	24	10	20	11	6	80	18
LA50	17	19	51	11	15	19	66	25	6
LA90	166	117	187	43	49	162	-	89	18
LGA50	15	16	51	10	15	16	60	25	6
LGA90	52	54	184	34	45	63	220	88	18
Mismatches
# mismatches per 100 kbp	98.46	91.97	1110.26	65.86	63.02	98.06	1129.49	6.34	0
# mismatches	28873	26866	308015	19390	18524	28632	314381	1890	0
# indels per 100 kbp	11.95	11.65	139.78	8.12	7.21	12.83	141.2	1.98	0
# indels	3505	3403	38779	2391	2118	3747	39301	591	0
# indels (<= 5 bp)	2568	2476	30008	1657	1519	2832	31039	354	0
# indels (> 5 bp)	937	927	8771	734	599	915	8262	237	0
Indels length	34854	36685	245443	33367	23682	36882	205104	10932	0
# N's per 100 kbp	4	61.81	357.03	4.24	3.02	306.09	382.59	6	0.73
# N's	1300	19918	106816	1331	920	98876	119908	1795	218
Statistics without reference
# contigs	5	49	194	143	101	175	27	414	65
# contigs (>= 0 bp)	5	49	194	143	101	175	27	414	65
# contigs (>= 1000 bp)	5	49	93	142	79	173	27	304	65
# contigs (>= 5000 bp)	5	21	68	84	64	41	23	198	58
# contigs (>= 10000 bp)	5	20	55	57	58	38	20	150	49
# contigs (>= 25000 bp)	5	19	45	36	48	32	18	116	35
# contigs (>= 50000 bp)	4	16	40	23	38	26	16	96	33
Largest contig	13597520	6387817	2721568	5411691	3392509	4062904	7361419	1652283	3488928
Total length	32525541	32223735	29917546	31410885	30457692	32303359	31340922	29894528	29823674
N50	10455807	3889175	1552967	2810928	1619429	2847318	5340701	419508	1883990
N90	5401029	709213	244371	523814	386772	557465	975839	86204	385007
auN	10227509	4182037	1528406	2847780	1600824	2558248	4807005	514007	1829575
L50	2	4	7	5	8	5	3	23	6
L90	3	8	24	12	21	14	8	81	18
GC (%)	48.95	48.96	49.02	48.97	48.98	48.94	48.79	49.03	49.07
Similarity statistics
# similar correct contigs	0	0	0	0	0	0	0	0	0
# similar misassembled blocks	11	11	4	9	9	10	3	2	0
