# Supplementary material for: Comparative analysis of Penicillium genomes reveals the absence of a specific genetic basis for biocontrol in Penicillium rubens strain 212
Source: Front Microbiol. 2023 Jan 13;13:1075327. doi: 10.3389/fmicb.2022.1075327 (PMC9880469; doi:10.3389/fmicb.2022.1075327)
Supplement: Supplementary file 2 [file Table_2.XLSX]

## Sheet: Hoja1
Supplementary Table S2. Genes that present a nucleotide change but conserves the same amino acid
Coding region change PO212/S27	Scaffold in PO212 genome	Nucleotide change	P. rubens Wisconsin 54-1255
g3146.t1/ S27g8101.t1	3.1	T-C	Pc21g01290
g8843.t1/S27g5968.t1	16.1	C-T	Pc21g01920
